# Supplementary material for: Topology across scales on heterogeneous cell data
Source: PLoS Comput Biol. 2025 Oct 15;21(10):e1013460. doi: 10.1371/journal.pcbi.1013460 (PMC12527197; doi:10.1371/journal.pcbi.1013460)
Supplement: S1 Table — (XLSX) [file pcbi.1013460.s003.xlsx]

## Sheet: S1_Table
S1 Table. Proportion of randomly chosen landmark points in witness filtrations for each point cloud
Point cloud data	Proportion of landmark points
Data set 1: lupus murine spleen (red and white pulp cells)	1/20
Data set 2: COVID-19 human lungs (structural, immune and all cells)	1/10
