# Supplementary material for: Topology across scales on heterogeneous cell data
Source: PLoS Comput Biol. 2025 Oct 15;21(10):e1013460. doi: 10.1371/journal.pcbi.1013460 (PMC12527197; doi:10.1371/journal.pcbi.1013460)
Supplement: S2 Table — (XLSX) [file pcbi.1013460.s004.xlsx]

## Sheet: S2_Table
S2 Table. Parameter values for the persistence images
Point cloud data	Filtration and homology degree	Variance	Pixel size
Data set 1: lupus murine spleen	Alpha H_0	10	10
	Alpha H_1	25	25
	Witness H_1	50	50
Data set 2: COVID-19 human lungs	Alpha H_0	5	5
	Alpha H_1	10	10
	Witness H_1	25	25
