# Supplementary material for: Topology across scales on heterogeneous cell data
Source: PLoS Comput Biol. 2025 Oct 15;21(10):e1013460. doi: 10.1371/journal.pcbi.1013460 (PMC12527197; doi:10.1371/journal.pcbi.1013460)
Supplement: S3 Table — In the first column, we include the average number of cells in that type of point cloud across all samples. We also include the average number of landmarks, if the witness complex is computed for that cell type. (XLSX) [file pcbi.1013460.s008.xlsx]

## Sheet: S3_Table
S3 Table. Topological descriptors obtained from the lupus murine spleen data set which yield a correct 2- or 4-clustering into disease stages, sorted by density of the cell type, degree of homology and silhouette score of the 2-clustering. In the first column, we include the average number of cells in that type of point cloud across all samples. We also include the average number of landmarks, if…
Point cloud	Filtration	Degree	Vectorisation	2-clustering	4-clustering
white pulp (avg. 4.84E+04 points, 2.28E+03 landmarks)	alpha	H_0	persim w=flat	0.6359	--
	alpha	H_0	persim w=p	0.5755	--
	alpha	H_1	persim w=flat	0.6481	--
	alpha	H_1	betti	0.6181	--
	alpha	H_1	stats percentiles persistence	0.5975	--
	witness	H_1	persim w=flat	0.5873	--
	alpha	H_1	persim w=p	0.5807	--
	witness	H_1	betti	0.4521	--
	alpha	H_1	persim w=p^2	0.427	--
	alpha	H_1	persim w=bp^2	0.3394	--
red pulp (avg. 2.94E+04 points, 1.64E+03 landmarks)	alpha	H_0	persim w=flat	0.6942	--
	alpha	H_0	betti	0.6702	--
	alpha	H_0	persim w=p	0.647	--
	alpha	H_0	stats percentiles persistence	0.6283	--
	alpha	H_0	persim w=p^2	0.5387	--
	alpha	H_1	betti	0.6701	--
	alpha	H_1	persim w=flat	0.656	--
	witness	H_1	persim w=flat	0.642	--
	alpha	H_1	stats percentiles persistence	0.64	--
	alpha	H_1	persim w=p	0.6372	--
	alpha	H_1	stats percentiles deaths	0.5648	--
	witness	H_1	betti	0.5554	--
	alpha	H_1	stats percentiles births	0.5341	--
	alpha	H_1	persim w=bp	0.5122	--
	witness	H_1	persim w=p	0.5095	--
	alpha	H_1	persim w=p^2	0.3659	--
	witness	H_1	persim w=p^2	0.3652	--
	alpha	H_1	persim w=bp^2	0.3289	--
B cells (avg. 2.13E+04 points)	alpha	H_1	betti	--	0.3319
B220(+) DN T cells (avg. 4.56E+03 points)	alpha	H_0	betti	0.7177	--
	alpha	H_0	stats percentiles persistence	0.6857	--
	alpha	H_1	stats percentiles persistence	0.8029	--
	alpha	H_1	stats percentiles deaths	0.6509	--
	alpha	H_1	stats percentiles births	0.648	--
	alpha	H_1	betti	0.5797	--
F4/80(+) mphs (avg. 3.66E+03 points)	alpha	H_0	persim w=flat	0.8268	--
	alpha	H_0	persim w=p	0.7776	--
	alpha	H_0	betti	0.7524	--
	alpha	H_0	stats percentiles persistence	0.7065	--
	alpha	H_0	persim w=p^2	0.6221	--
	alpha	H_1	persim w=flat	0.832	--
	alpha	H_1	persim w=p	0.7676	--
	alpha	H_1	stats percentiles persistence	0.7515	--
	alpha	H_1	stats percentiles deaths	0.7338	--
	alpha	H_1	stats percentiles births	0.7327	--
	alpha	H_1	betti	0.7181	--
	alpha	H_1	persim w=bp	0.4198	--
granulocytes (avg. 2.27E+03 points)	alpha	H_0	stats percentiles persistence	0.8548	--
	alpha	H_0	betti	0.8198	--
	alpha	H_0	persim w=flat	0.7894	--
	alpha	H_0	persim w=p	0.7202	--
	alpha	H_0	persim w=p^2	0.3005	--
	alpha	H_1	stats percentiles persistence	0.8596	--
	alpha	H_1	stats percentiles deaths	0.7963	--
	alpha	H_1	stats percentiles births	0.7949	--
	alpha	H_1	persim w=flat	0.7852	--
	alpha	H_1	betti	0.6478	--
	alpha	H_1	persim w=p	0.4171	--
CD4(+)CD8(-)cDC (avg. 1.58E+03 points)	alpha	H_0	betti	0.6722	--
	alpha	H_0	stats percentiles persistence	0.6712	--
	alpha	H_1	stats percentiles deaths	0.6742	--
	alpha	H_1	stats percentiles births	0.6722	--
CD4(-)CD8(+)cDC (avg. 1.02E+03 points)	alpha	H_0	stats percentiles persistence	0.852	--
	alpha	H_0	betti	0.8387	--
	alpha	H_0	persim w=p	0.7274	--
	alpha	H_0	persim w=flat	0.7193	--
	alpha	H_0	persim w=p^2	0.5984	--
	alpha	H_1	stats percentiles deaths	0.8762	--
	alpha	H_1	stats percentiles births	0.8711	--
	alpha	H_1	persim w=flat	0.7113	--
	alpha	H_1	stats percentiles persistence	0.7002	--
	alpha	H_1	betti	0.647	--
	alpha	H_1	persim w=p	0.3156	--
	alpha	H_1	persim w=bp	0.2409	--
CD106(-) CD16/32(+) Ly6C(+)CD31(-) (avg. 6.96E+02 points)	alpha	H_0	betti	0.8494	--
	alpha	H_0	stats percentiles persistence	0.8281	--
	alpha	H_0	persim w=flat	0.6845	--
	alpha	H_0	persim w=p	0.5183	--
	alpha	H_1	stats percentiles deaths	0.8442	--
	alpha	H_1	stats percentiles persistence	0.8012	--
	alpha	H_1	stats percentiles births	0.7914	--
	alpha	H_1	betti	0.4667	--
marginal zone mphs (avg. 5.61E+02 points)	alpha	H_0	persim w=flat	0.7631	--
	alpha	H_1	persim w=flat	0.6803	--
	alpha	H_1	persim w=p	0.173	--
CD3(+) other markers (-) (avg. 2.62E+02 points)	alpha	H_1	betti	0.3168	--
megakaryocytes (avg. 1.84E+02 points)	alpha	H_0	stats percentiles persistence	0.762	--
	alpha	H_0	betti	0.7509	--
	alpha	H_0	persim w=flat	0.5162	--
	alpha	H_1	stats percentiles deaths	0.7271	--
	alpha	H_1	stats percentiles births	0.6888	--
	alpha	H_1	betti	0.4224	--
CD11c(+) B cells (avg. 1.14E+02 points)	alpha	H_0	stats percentiles persistence	0.5652	--
	alpha	H_0	persim w=flat	0.5149	--
	alpha	H_0	persim w=p	0.1663	--
	alpha	H_1	stats percentiles persistence	--	0.4996
