# Supplementary material for: Topology across scales on heterogeneous cell data
Source: PLoS Comput Biol. 2025 Oct 15;21(10):e1013460. doi: 10.1371/journal.pcbi.1013460 (PMC12527197; doi:10.1371/journal.pcbi.1013460)
Supplement: S4 Table — In the first case we include the 2-clustering silhouette score in the last column. Next to each cell type we include the average number of cells of that type across samples, as well as the average number of landmarks, if the witness complex is computed for that cell type. (XLSX) [file pcbi.1013460.s009.xlsx]

## Sheet: S4_Table
S4 Table. Topological descriptors obtained from the COVID-19 human lungs data set which yield a correct 2-clustering into healthy and diseased samples, or whose 4-clustering separates healthy samples from the rest. In the first case we include the 2-clustering silhouette score in the last column. Next to each cell type we include the average number of cells of that type across samples, as well as…
Point cloud	Filtration	Degree	Vectorisation	2-clustering
all (avg. 1.70E+04 points, 1.24E+03 landmarks)	witness	H_1	stats percentiles persistence	0.8327
	alpha	H_1	persim w=bp^2	0.4929
	alpha	H_1	stats percentiles births	--
	witness	H_1	betti	--
imm (avg. 8.10E+03 points, 5.52E+02 landmarks)	alpha	H_0	stats percentiles persistence	0.736
	alpha	H_0	betti	0.6394
	alpha	H_1	stats percentiles deaths	0.7958
	alpha	H_1	stats percentiles births	0.7884
	witness	H_1	stats percentiles persistence	0.7666
	alpha	H_1	stats percentiles persistence	0.7389
	witness	H_1	betti	0.7025
	alpha	H_1	betti	0.6429
