# Supplementary material for: Topology across scales on heterogeneous cell data
Source: PLoS Comput Biol. 2025 Oct 15;21(10):e1013460. doi: 10.1371/journal.pcbi.1013460 (PMC12527197; doi:10.1371/journal.pcbi.1013460)
Supplement: S5 Table — Next to each cell type we include the average number of cells of that type across samples, as well as the average number of landmarks, if the witness complex is computed for that cell type. (XLSX) [file pcbi.1013460.s010.xlsx]

## Sheet: S5_Table
S5 Table. Topological descriptors obtained from the COVID-19 human lungs data set with the best Rand score compared to the clinical classification into disease stages. Next to each cell type we include the average number of cells of that type across samples, as well as the average number of landmarks, if the witness complex is computed for that cell type.
Point cloud	Filtration	Degree	Vectorisation	Rand score
Endothelial cells (avg. 7.48E+02 points)	alpha	H_1	stats percentiles deaths	0.746
	alpha	H_1	stats percentiles persistence	0.7328
	alpha	H_1	stats percentiles births	0.7222
	alpha	H_0	betti	0.6772
	alpha	H_0	stats percentiles persistence	0.6693
Prolif endothelial cells (avg. 1.31E+02 points)	alpha	H_0	betti	0.6852
	alpha	H_0	stats percentiles persistence	0.6852
CCR6lo UD (avg. 5.19E+02 points)	alpha	H_1	stats percentiles births	0.6746
	alpha	H_1	stats percentiles deaths	0.6746
	alpha	H_0	betti	0.6587
